# Supplementary material for: Prognostic Value of Pre-operative Renal Insufficiency in Urothelial Carcinoma: A Systematic Review and Meta-Analysis
Source: Sci Rep. 2016 Oct 11;6:35214. doi: 10.1038/srep35214 (PMC5057078; doi:10.1038/srep35214)
Supplement: Supplementary Table S1 [file srep35214-s2.xlsx]

## Sheet: CSS-BUC
First Author	year/Number	HR	LCI	UCI	Cancer type	country	follow-up	data time	statistical type	study design	therapy	RI
Thrasher et al	1993/507	1.61	1.02	2.52	BUC	USA	/	1969-1990	Multi	retro	surgery	creatinine(≥1.5 vs.<1.5mg/dl)
Fossa et al	1993/305	1.53	1.05	2.22	BUC	Norway	51(19-135)	1980-1990	Multi	retro	radiation+chemo	creatinine(≥150 vs.<150µmol/l)
Yang et al	2002/310	3.085	1.618	7.945	BUC	Taiwan	/	1987-1997	multi	retro	surgery	Creatinine(>3 vs. <1.5)mg/dl)

## Sheet: CSS-UUTUC
First Author	year/Number	HR	LCI	UCI	Cancer type	country	follow-up	data time	statistical type	study design	therapy	RI
Sakano et al	2013/453	1.22	0.93	1.55	UUTUC	Japan	40.9(3-200)	1995-2009	uni	retro	surgery	creatinine(≥1.3mg/dl vs.<1.3mg/dl)
Morizane et al	2012/99	9.99	1.98	50.19	UUTUC	Japan	37.9(6.6-171.4)	1995-2011	Multi	retro	surgery	creatinine(≥1.0mg/dl vs.<1.0mg/dl)
Chung et al	2007/150	0.41	0.12	1.488	UUTUC	Taiwan	47.5(3-121)	1996-2006	Multi	Retro	surgery	No CKD vs. Earlier CKD
Li et al	2008/260	1.47	0.75	2.87	UUTUC	Taiwan	56(12-181)	1990-2005	Multi	Retro	surgery	creatinine(>1.4mg% vs. ≤1.4mg%)

## Sheet: OS-BUC
First Author	HR	LCI	UCI	cancer type	country	year/Number	follow-up	data time	statistical type	study design	therapy	RI
Hinata et al	1.17	0.82	1.66	BUC	Japan	2015/730	52(12-157)	2001-2010	Multi	Retro	surgery	eGFR<60 vs. >60ml/min)
Fossa et al	1.5	1.1	1.9	BUC	Norway	1996/534	110(61-191)	1980-1991	Multi	Retro	radiation+chemo	creatinine(≥120 vs.<120µmol/l)
Fokdal et al	1.89	1.39	2.57	BUC	Denmark	2004/292	66(18-121)	1994-2002	Multi	Retro	radiation	creatinine(≥120 vs.<120µmol/l)
Hannisdal et al	1.4	1	1.9	BUC	Norway	1992/202	/	1980-1987	Uni	Retro	radiation	creatinine(≥120 vs.<120µmol/l)

## Sheet: OS-UUTUC
First Author	HR	LCI	UCI	cancer type	country	year/Number	follow-up	data time	statistical type	study design	therapy	RI
Sengelove et al	1.62	1.18	2.21	UUTUC	Denmark	1994/210	/	1976-1991	Multi	Retro	chemo	creatinine(normal vs.<abnormal)
Chung et al	1	0.37	2.69	UUTUC	Taiwan	2007/150	47.5(3-121)	1996-2006	Multi	Retro	surgery	No CKD vs. Earlier CKD

## Sheet: Recurrence-BUC
First Author	year/Number	HR	LCI	UCI	location	cancer type	number	country	follow-up	data time	statistical type	study design	RI INDEX	therapy	RI
Fokdal et al	2004/292	1.55	1.05	2.31	Bca	BUC	295	Denmark	66(18-121)	1994-2002	Multi	Retro	SrC	radiation	creatinine(≥120 vs.<120µmol/l)
Steffen et al	2014/162	1.93	1.15	3.25	Bca	BUC	192	Germany	80(95%CI:62-97)	1996-2006	Multi	Retro	eGFR	surgery	eGFR<60 vs. >60ml/min)

## Sheet: Recurrence-UUTUC
First Author	year/Number	HR	LCI	UCI	location	cancer type	number	country	follow-up	data time	statistical type	study design	RI INDEX	therapy	RI
Huang et al	2006/439	2.98	1.67	5.33	Contra-U	UUTUC	462	Taiwan	34(6-337)	1977-2003	Multi	Retro	SrC	surgery	creatinine(≥2.0mg/ml vs.<2.0mg/ml)
Fang et al	2014/509	2.52	1.49	4.29	Contra-U	UUTUC	509	China	53(12-151)	2000-2010	Multi	Retro	eGFR	surgery	eGFR<60 vs. >60ml/min)
Chung et al	2007/150	2.43	1	5.93	U-Bca	UUTUC	150	Taiwan	47.5(3-121)	1996-2006	Multi	Retro	eGFR	surgery	No CKD vs. Earlier CKD
Ito et al	2013/70	6.58	1.93	22.22	EUR	UUTUC	135	Japan	29.2(1-157)	1999-2012	Multi	Retro	eGFR	surgery	eGFR<60 vs. >60ml/min)
Li et al b	2008/260	1.26	0.44	3.59	LOCR	UUTUC	260	Taiwan	6.5(2-18)	1990-2006	Uni	Retro	SrC	surgery	creatinine(>1.4mg/dl vs. ≤1.4mg/dl)
